# Supplementary material for: Modeling immunotherapies in live 3D human cancer tissue bioreactors
Source: Theranostics. 2026 Jan 14;16(8):3928–45. doi: 10.7150/thno.118298 (PMC12905668; doi:10.7150/thno.118298)
Supplement: Supplementary file 2 — Supplementary material: cell distance. [file thnov16p3928s2.txt]

{
 "cells": [
  {
   "cell_type": "code",
   "execution_count": 2,
   "id": "ac7f157f",
   "metadata": {},
   "outputs": [],
   "source": [
    "import numpy as np\n",
    "import pandas as pd\n",
    "from scipy.spatial import distance\n",
    "# df1 = pd.read_csv('case1 class and location id80.csv')\n",
    "# df2 = pd.read_csv('case2 cell class and location ID90.csv')"
   ]
  },
  {
   "cell_type": "code",
   "execution_count": 71,
   "id": "2d82b428",
   "metadata": {},
   "outputs": [],
   "source": [
    "\n",
    "\n",
    "def calculate_euclidean(data1, data2):\n",
    "    \"\"\" Calculate pairwise Euclidean distance between two sets of points. \"\"\"\n",
    "    return distance.cdist(data1[['X', 'Y']], data2[['X', 'Y']], 'euclidean')\n",
    "\n",
    "def average_distances(df):\n",
    "    # Define masks for each category\n",
    "    cd20_mask = df['Class'] == 'CD20'\n",
    "    cfse_mask = df['Class'] == 'CFSE'\n",
    "    other_mask = df['Class'] == 'Other'\n",
    "    \n",
    "    # Calculate average distance between each cell and all cells\n",
    "#     df['avg_dist_to_all'] = df.apply(lambda row: np.mean(calculate_euclidean(df.loc[[row.name], ['X', 'Y']]), df[['X', 'Y']]), axis=1)\n",
    "    df['avg_dist_to_all'] = df.apply(lambda row: np.mean(calculate_euclidean(df.loc[[row.name], ['X', 'Y']], df[['X', 'Y']])),axis=1)\n",
    "    # Calculate average distance between each CD20 and CFSE cells\n",
    "    if not df[cd20_mask].empty and not df[cfse_mask].empty:\n",
    "        cd20_cfse_dist = calculate_euclidean(df.loc[cd20_mask, ['X', 'Y']], df.loc[cfse_mask, ['X', 'Y']])\n",
    "        \n",
    "        distance_df_cd20_cfse = pd.DataFrame(\n",
    "        cd20_cfse_dist,\n",
    "        index=['CD20_' + str(idx+1) for idx in df[cd20_mask].index],  # Use CD20 indices for rows\n",
    "        columns=['CFSE_' + str(idx+1) for idx in df[cfse_mask].index])  # Use CFSE indices for columns\n",
    "        #index=df[cd20_mask].index,  # Use CD20 indices for rows\n",
    "        #columns=df[cfse_mask].index)  # Use CFSE indices for columns\n",
    "            \n",
    "        avg_cd20_cfse = np.mean(cd20_cfse_dist)\n",
    "        df.loc[cd20_mask, 'avg_dist_CD20_CFSE'] = avg_cd20_cfse\n",
    "        df.loc[cfse_mask, 'avg_dist_CD20_CFSE'] = avg_cd20_cfse\n",
    "\n",
    "    # Calculate average distance between each CFSE and other cells\n",
    "    if not df[cfse_mask].empty and not df[other_mask].empty:\n",
    "        cfse_other_dist = calculate_euclidean(df.loc[cfse_mask, ['X', 'Y']], df.loc[other_mask, ['X', 'Y']])\n",
    "            \n",
    "        distance_df_cfse_other = pd.DataFrame(\n",
    "        cfse_other_dist,\n",
    "        index=['CFSE_' + str(idx+1) for idx in df[cfse_mask].index],  # Use CD20 indices for rows\n",
    "        columns=['Other_' + str(idx+1) for idx in df[other_mask].index])  # Use CFSE indices for columns\n",
    "#         index=df[cfse_mask].index,  # Use CD20 indices for rows\n",
    "#         columns=df[other_mask].index)  # Use CFSE indices for columns\n",
    "            \n",
    "        avg_cfse_other = np.mean(cfse_other_dist)\n",
    "        df.loc[cfse_mask, 'avg_dist_CFSE_other'] = avg_cfse_other\n",
    "        df.loc[other_mask, 'avg_dist_CFSE_other'] = avg_cfse_other\n",
    "\n",
    "    return df,cd20_cfse_dist,cfse_other_dist,distance_df_cd20_cfse,distance_df_cfse_other\n"
   ]
  },
  {
   "cell_type": "code",
   "execution_count": 23,
   "id": "57e370d9",
   "metadata": {},
   "outputs": [],
   "source": [
    "if df1['X'].dtype != 'int':\n",
    "    print('yes it is not')\n",
    "    df1['X'] = df1['X'].astype(int)"
   ]
  },
  {
   "cell_type": "code",
   "execution_count": 76,
   "id": "5e653264",
   "metadata": {},
   "outputs": [],
   "source": [
    "dff1,cd20_dist,cfse_dist,cd20,cfse=average_distances(df2)"
   ]
  },
  {
   "cell_type": "code",
   "execution_count": 79,
   "id": "efe5abb1",
   "metadata": {},
   "outputs": [
    {
     "data": {
      "text/html": [
       "<div>\n",
       "<style scoped>\n",
       "    .dataframe tbody tr th:only-of-type {\n",
       "        vertical-align: middle;\n",
       "    }\n",
       "\n",
       "    .dataframe tbody tr th {\n",
       "        vertical-align: top;\n",
       "    }\n",
       "\n",
       "    .dataframe thead th {\n",
       "        text-align: right;\n",
       "    }\n",
       "</style>\n",
       "<table border=\"1\" class=\"dataframe\">\n",
       "  <thead>\n",
       "    <tr style=\"text-align: right;\">\n",
       "      <th></th>\n",
       "      <th>Class</th>\n",
       "      <th>X</th>\n",
       "      <th>Y</th>\n",
       "      <th>Image</th>\n",
       "      <th>Name</th>\n",
       "      <th>Parent</th>\n",
       "      <th>ROI</th>\n",
       "      <th>Nucleus: Area</th>\n",
       "      <th>Nucleus: Perimeter</th>\n",
       "      <th>Nucleus: Circularity</th>\n",
       "      <th>...</th>\n",
       "      <th>Cytoplasm: IFNG min</th>\n",
       "      <th>Cytoplasm: CD38 mean</th>\n",
       "      <th>Cytoplasm: CD38 std dev</th>\n",
       "      <th>Cytoplasm: CD38 max</th>\n",
       "      <th>Cytoplasm: CD38 min</th>\n",
       "      <th>Nucleus/Cell area ratio</th>\n",
       "      <th>avg_dist_to_all</th>\n",
       "      <th>avg_dist_CD20_CFSE</th>\n",
       "      <th>avg_dist_CFSE_other</th>\n",
       "      <th>try</th>\n",
       "    </tr>\n",
       "  </thead>\n",
       "  <tbody>\n",
       "    <tr>\n",
       "      <th>0</th>\n",
       "      <td>CD20</td>\n",
       "      <td>883.90</td>\n",
       "      <td>8</td>\n",
       "      <td>crop r1 6 color.tif (1)</td>\n",
       "      <td>CD20</td>\n",
       "      <td>PathAnnotationObject</td>\n",
       "      <td>Polygon</td>\n",
       "      <td>98</td>\n",
       "      <td>41.1937</td>\n",
       "      <td>0.7257</td>\n",
       "      <td>...</td>\n",
       "      <td>0</td>\n",
       "      <td>344.7448</td>\n",
       "      <td>517.1355</td>\n",
       "      <td>2465</td>\n",
       "      <td>0</td>\n",
       "      <td>0.3377</td>\n",
       "      <td>638.327917</td>\n",
       "      <td>482.773143</td>\n",
       "      <td>NaN</td>\n",
       "      <td>[[0.0, 660.0, 372.0658543860213, 162.373027316...</td>\n",
       "    </tr>\n",
       "    <tr>\n",
       "      <th>1</th>\n",
       "      <td>CD20</td>\n",
       "      <td>963.23</td>\n",
       "      <td>6</td>\n",
       "      <td>crop r1 6 color.tif (1)</td>\n",
       "      <td>CD20</td>\n",
       "      <td>PathAnnotationObject</td>\n",
       "      <td>Polygon</td>\n",
       "      <td>182</td>\n",
       "      <td>74.1237</td>\n",
       "      <td>0.4163</td>\n",
       "      <td>...</td>\n",
       "      <td>0</td>\n",
       "      <td>58.4732</td>\n",
       "      <td>144.4971</td>\n",
       "      <td>1189</td>\n",
       "      <td>0</td>\n",
       "      <td>0.4687</td>\n",
       "      <td>671.780571</td>\n",
       "      <td>482.773143</td>\n",
       "      <td>NaN</td>\n",
       "      <td>[[660.0, 0.0, 288.0850568842473, 822.073597678...</td>\n",
       "    </tr>\n",
       "    <tr>\n",
       "      <th>2</th>\n",
       "      <td>CD20</td>\n",
       "      <td>913.31</td>\n",
       "      <td>11</td>\n",
       "      <td>crop r1 6 color.tif (1)</td>\n",
       "      <td>CD20</td>\n",
       "      <td>PathAnnotationObject</td>\n",
       "      <td>Polygon</td>\n",
       "      <td>210</td>\n",
       "      <td>68.2952</td>\n",
       "      <td>0.5658</td>\n",
       "      <td>...</td>\n",
       "      <td>0</td>\n",
       "      <td>120.8731</td>\n",
       "      <td>152.5701</td>\n",
       "      <td>840</td>\n",
       "      <td>0</td>\n",
       "      <td>0.4419</td>\n",
       "      <td>647.274871</td>\n",
       "      <td>482.773143</td>\n",
       "      <td>NaN</td>\n",
       "      <td>[[372.0658543860213, 288.0850568842473, 0.0, 5...</td>\n",
       "    </tr>\n",
       "    <tr>\n",
       "      <th>3</th>\n",
       "      <td>CD20</td>\n",
       "      <td>199.92</td>\n",
       "      <td>11</td>\n",
       "      <td>crop r1 6 color.tif (1)</td>\n",
       "      <td>CD20</td>\n",
       "      <td>PathAnnotationObject</td>\n",
       "      <td>Polygon</td>\n",
       "      <td>181</td>\n",
       "      <td>71.6251</td>\n",
       "      <td>0.4434</td>\n",
       "      <td>...</td>\n",
       "      <td>0</td>\n",
       "      <td>33.1033</td>\n",
       "      <td>96.9694</td>\n",
       "      <td>697</td>\n",
       "      <td>0</td>\n",
       "      <td>0.3749</td>\n",
       "      <td>684.015713</td>\n",
       "      <td>482.773143</td>\n",
       "      <td>NaN</td>\n",
       "      <td>[[162.3730273167314, 822.073597678456, 534.014...</td>\n",
       "    </tr>\n",
       "    <tr>\n",
       "      <th>4</th>\n",
       "      <td>CD20</td>\n",
       "      <td>238.15</td>\n",
       "      <td>7</td>\n",
       "      <td>crop r1 6 color.tif (1)</td>\n",
       "      <td>CD20</td>\n",
       "      <td>PathAnnotationObject</td>\n",
       "      <td>Polygon</td>\n",
       "      <td>103</td>\n",
       "      <td>40.8192</td>\n",
       "      <td>0.7768</td>\n",
       "      <td>...</td>\n",
       "      <td>0</td>\n",
       "      <td>37.2159</td>\n",
       "      <td>144.8785</td>\n",
       "      <td>1294</td>\n",
       "      <td>0</td>\n",
       "      <td>0.3739</td>\n",
       "      <td>667.777435</td>\n",
       "      <td>482.773143</td>\n",
       "      <td>NaN</td>\n",
       "      <td>[[658.1709504376504, 15.132745950421556, 286.1...</td>\n",
       "    </tr>\n",
       "    <tr>\n",
       "      <th>...</th>\n",
       "      <td>...</td>\n",
       "      <td>...</td>\n",
       "      <td>...</td>\n",
       "      <td>...</td>\n",
       "      <td>...</td>\n",
       "      <td>...</td>\n",
       "      <td>...</td>\n",
       "      <td>...</td>\n",
       "      <td>...</td>\n",
       "      <td>...</td>\n",
       "      <td>...</td>\n",
       "      <td>...</td>\n",
       "      <td>...</td>\n",
       "      <td>...</td>\n",
       "      <td>...</td>\n",
       "      <td>...</td>\n",
       "      <td>...</td>\n",
       "      <td>...</td>\n",
       "      <td>...</td>\n",
       "      <td>...</td>\n",
       "      <td>...</td>\n",
       "    </tr>\n",
       "    <tr>\n",
       "      <th>1148</th>\n",
       "      <td>Other</td>\n",
       "      <td>882.10</td>\n",
       "      <td>891</td>\n",
       "      <td>crop r1 6 color.tif (1)</td>\n",
       "      <td>Other</td>\n",
       "      <td>PathAnnotationObject</td>\n",
       "      <td>Polygon</td>\n",
       "      <td>111</td>\n",
       "      <td>53.6874</td>\n",
       "      <td>0.4839</td>\n",
       "      <td>...</td>\n",
       "      <td>0</td>\n",
       "      <td>209.5943</td>\n",
       "      <td>767.8748</td>\n",
       "      <td>5525</td>\n",
       "      <td>0</td>\n",
       "      <td>0.3084</td>\n",
       "      <td>623.928819</td>\n",
       "      <td>NaN</td>\n",
       "      <td>601.552187</td>\n",
       "      <td>[[684.0007309937614, 692.6304931202495, 599.17...</td>\n",
       "    </tr>\n",
       "    <tr>\n",
       "      <th>1149</th>\n",
       "      <td>Other</td>\n",
       "      <td>93.93</td>\n",
       "      <td>894</td>\n",
       "      <td>crop r1 6 color.tif (1)</td>\n",
       "      <td>Other</td>\n",
       "      <td>PathAnnotationObject</td>\n",
       "      <td>Polygon</td>\n",
       "      <td>121</td>\n",
       "      <td>41.8718</td>\n",
       "      <td>0.8673</td>\n",
       "      <td>...</td>\n",
       "      <td>0</td>\n",
       "      <td>58.2703</td>\n",
       "      <td>130.3688</td>\n",
       "      <td>896</td>\n",
       "      <td>0</td>\n",
       "      <td>0.5214</td>\n",
       "      <td>733.406021</td>\n",
       "      <td>NaN</td>\n",
       "      <td>601.552187</td>\n",
       "      <td>[[795.2741665614444, 623.1059299990652, 615.83...</td>\n",
       "    </tr>\n",
       "    <tr>\n",
       "      <th>1150</th>\n",
       "      <td>Other</td>\n",
       "      <td>304.91</td>\n",
       "      <td>894</td>\n",
       "      <td>crop r1 6 color.tif (1)</td>\n",
       "      <td>Other</td>\n",
       "      <td>PathAnnotationObject</td>\n",
       "      <td>Polygon</td>\n",
       "      <td>123</td>\n",
       "      <td>48.2781</td>\n",
       "      <td>0.6632</td>\n",
       "      <td>...</td>\n",
       "      <td>0</td>\n",
       "      <td>11.2387</td>\n",
       "      <td>74.1421</td>\n",
       "      <td>876</td>\n",
       "      <td>0</td>\n",
       "      <td>0.4406</td>\n",
       "      <td>628.322543</td>\n",
       "      <td>NaN</td>\n",
       "      <td>601.552187</td>\n",
       "      <td>[[929.0048439055632, 606.6712454039667, 684.46...</td>\n",
       "    </tr>\n",
       "    <tr>\n",
       "      <th>1151</th>\n",
       "      <td>Other</td>\n",
       "      <td>589.09</td>\n",
       "      <td>895</td>\n",
       "      <td>crop r1 6 color.tif (1)</td>\n",
       "      <td>Other</td>\n",
       "      <td>PathAnnotationObject</td>\n",
       "      <td>Polygon</td>\n",
       "      <td>86</td>\n",
       "      <td>34.3435</td>\n",
       "      <td>0.9163</td>\n",
       "      <td>...</td>\n",
       "      <td>0</td>\n",
       "      <td>292.8750</td>\n",
       "      <td>515.6979</td>\n",
       "      <td>2570</td>\n",
       "      <td>0</td>\n",
       "      <td>0.4396</td>\n",
       "      <td>574.887254</td>\n",
       "      <td>NaN</td>\n",
       "      <td>601.552187</td>\n",
       "      <td>[[649.8253611548259, 742.7200010771219, 616.11...</td>\n",
       "    </tr>\n",
       "    <tr>\n",
       "      <th>1152</th>\n",
       "      <td>Other</td>\n",
       "      <td>233.55</td>\n",
       "      <td>895</td>\n",
       "      <td>crop r1 6 color.tif (1)</td>\n",
       "      <td>Other</td>\n",
       "      <td>PathAnnotationObject</td>\n",
       "      <td>Polygon</td>\n",
       "      <td>88</td>\n",
       "      <td>49.3579</td>\n",
       "      <td>0.4539</td>\n",
       "      <td>...</td>\n",
       "      <td>0</td>\n",
       "      <td>28.1875</td>\n",
       "      <td>115.9910</td>\n",
       "      <td>849</td>\n",
       "      <td>0</td>\n",
       "      <td>0.3817</td>\n",
       "      <td>658.199726</td>\n",
       "      <td>NaN</td>\n",
       "      <td>601.552187</td>\n",
       "      <td>[[1023.8657138511867, 627.3603430246449, 750.8...</td>\n",
       "    </tr>\n",
       "  </tbody>\n",
       "</table>\n",
       "<p>1153 rows × 108 columns</p>\n",
       "</div>"
      ],
      "text/plain": [
       "      Class       X    Y                    Image   Name  \\\n",
       "0      CD20  883.90    8  crop r1 6 color.tif (1)   CD20   \n",
       "1      CD20  963.23    6  crop r1 6 color.tif (1)   CD20   \n",
       "2      CD20  913.31   11  crop r1 6 color.tif (1)   CD20   \n",
       "3      CD20  199.92   11  crop r1 6 color.tif (1)   CD20   \n",
       "4      CD20  238.15    7  crop r1 6 color.tif (1)   CD20   \n",
       "...     ...     ...  ...                      ...    ...   \n",
       "1148  Other  882.10  891  crop r1 6 color.tif (1)  Other   \n",
       "1149  Other   93.93  894  crop r1 6 color.tif (1)  Other   \n",
       "1150  Other  304.91  894  crop r1 6 color.tif (1)  Other   \n",
       "1151  Other  589.09  895  crop r1 6 color.tif (1)  Other   \n",
       "1152  Other  233.55  895  crop r1 6 color.tif (1)  Other   \n",
       "\n",
       "                    Parent      ROI  Nucleus: Area  Nucleus: Perimeter  \\\n",
       "0     PathAnnotationObject  Polygon             98             41.1937   \n",
       "1     PathAnnotationObject  Polygon            182             74.1237   \n",
       "2     PathAnnotationObject  Polygon            210             68.2952   \n",
       "3     PathAnnotationObject  Polygon            181             71.6251   \n",
       "4     PathAnnotationObject  Polygon            103             40.8192   \n",
       "...                    ...      ...            ...                 ...   \n",
       "1148  PathAnnotationObject  Polygon            111             53.6874   \n",
       "1149  PathAnnotationObject  Polygon            121             41.8718   \n",
       "1150  PathAnnotationObject  Polygon            123             48.2781   \n",
       "1151  PathAnnotationObject  Polygon             86             34.3435   \n",
       "1152  PathAnnotationObject  Polygon             88             49.3579   \n",
       "\n",
       "      Nucleus: Circularity  ...  Cytoplasm: IFNG min  Cytoplasm: CD38 mean  \\\n",
       "0                   0.7257  ...                    0              344.7448   \n",
       "1                   0.4163  ...                    0               58.4732   \n",
       "2                   0.5658  ...                    0              120.8731   \n",
       "3                   0.4434  ...                    0               33.1033   \n",
       "4                   0.7768  ...                    0               37.2159   \n",
       "...                    ...  ...                  ...                   ...   \n",
       "1148                0.4839  ...                    0              209.5943   \n",
       "1149                0.8673  ...                    0               58.2703   \n",
       "1150                0.6632  ...                    0               11.2387   \n",
       "1151                0.9163  ...                    0              292.8750   \n",
       "1152                0.4539  ...                    0               28.1875   \n",
       "\n",
       "      Cytoplasm: CD38 std dev  Cytoplasm: CD38 max  Cytoplasm: CD38 min  \\\n",
       "0                    517.1355                 2465                    0   \n",
       "1                    144.4971                 1189                    0   \n",
       "2                    152.5701                  840                    0   \n",
       "3                     96.9694                  697                    0   \n",
       "4                    144.8785                 1294                    0   \n",
       "...                       ...                  ...                  ...   \n",
       "1148                 767.8748                 5525                    0   \n",
       "1149                 130.3688                  896                    0   \n",
       "1150                  74.1421                  876                    0   \n",
       "1151                 515.6979                 2570                    0   \n",
       "1152                 115.9910                  849                    0   \n",
       "\n",
       "      Nucleus/Cell area ratio  avg_dist_to_all  avg_dist_CD20_CFSE  \\\n",
       "0                      0.3377       638.327917          482.773143   \n",
       "1                      0.4687       671.780571          482.773143   \n",
       "2                      0.4419       647.274871          482.773143   \n",
       "3                      0.3749       684.015713          482.773143   \n",
       "4                      0.3739       667.777435          482.773143   \n",
       "...                       ...              ...                 ...   \n",
       "1148                   0.3084       623.928819                 NaN   \n",
       "1149                   0.5214       733.406021                 NaN   \n",
       "1150                   0.4406       628.322543                 NaN   \n",
       "1151                   0.4396       574.887254                 NaN   \n",
       "1152                   0.3817       658.199726                 NaN   \n",
       "\n",
       "      avg_dist_CFSE_other                                                try  \n",
       "0                     NaN  [[0.0, 660.0, 372.0658543860213, 162.373027316...  \n",
       "1                     NaN  [[660.0, 0.0, 288.0850568842473, 822.073597678...  \n",
       "2                     NaN  [[372.0658543860213, 288.0850568842473, 0.0, 5...  \n",
       "3                     NaN  [[162.3730273167314, 822.073597678456, 534.014...  \n",
       "4                     NaN  [[658.1709504376504, 15.132745950421556, 286.1...  \n",
       "...                   ...                                                ...  \n",
       "1148           601.552187  [[684.0007309937614, 692.6304931202495, 599.17...  \n",
       "1149           601.552187  [[795.2741665614444, 623.1059299990652, 615.83...  \n",
       "1150           601.552187  [[929.0048439055632, 606.6712454039667, 684.46...  \n",
       "1151           601.552187  [[649.8253611548259, 742.7200010771219, 616.11...  \n",
       "1152           601.552187  [[1023.8657138511867, 627.3603430246449, 750.8...  \n",
       "\n",
       "[1153 rows x 108 columns]"
      ]
     },
     "execution_count": 79,
     "metadata": {},
     "output_type": "execute_result"
    }
   ],
   "source": [
    "dff1"
   ]
  },
  {
   "cell_type": "code",
   "execution_count": 80,
   "id": "7ffef898",
   "metadata": {},
   "outputs": [
    {
     "data": {
      "text/html": [
       "<div>\n",
       "<style scoped>\n",
       "    .dataframe tbody tr th:only-of-type {\n",
       "        vertical-align: middle;\n",
       "    }\n",
       "\n",
       "    .dataframe tbody tr th {\n",
       "        vertical-align: top;\n",
       "    }\n",
       "\n",
       "    .dataframe thead th {\n",
       "        text-align: right;\n",
       "    }\n",
       "</style>\n",
       "<table border=\"1\" class=\"dataframe\">\n",
       "  <thead>\n",
       "    <tr style=\"text-align: right;\">\n",
       "      <th></th>\n",
       "      <th>CFSE_244</th>\n",
       "      <th>CFSE_245</th>\n",
       "      <th>CFSE_246</th>\n",
       "      <th>CFSE_247</th>\n",
       "      <th>CFSE_248</th>\n",
       "      <th>CFSE_249</th>\n",
       "      <th>CFSE_250</th>\n",
       "      <th>CFSE_251</th>\n",
       "      <th>CFSE_252</th>\n",
       "      <th>CFSE_253</th>\n",
       "      <th>...</th>\n",
       "      <th>CFSE_258</th>\n",
       "      <th>CFSE_259</th>\n",
       "      <th>CFSE_260</th>\n",
       "      <th>CFSE_261</th>\n",
       "      <th>CFSE_262</th>\n",
       "      <th>CFSE_263</th>\n",
       "      <th>CFSE_264</th>\n",
       "      <th>CFSE_265</th>\n",
       "      <th>CFSE_266</th>\n",
       "      <th>CFSE_267</th>\n",
       "    </tr>\n",
       "  </thead>\n",
       "  <tbody>\n",
       "    <tr>\n",
       "      <th>CD20_1</th>\n",
       "      <td>535.985894</td>\n",
       "      <td>821.854173</td>\n",
       "      <td>936.909549</td>\n",
       "      <td>1127.826137</td>\n",
       "      <td>424.119658</td>\n",
       "      <td>518.104478</td>\n",
       "      <td>669.211897</td>\n",
       "      <td>244.677044</td>\n",
       "      <td>263.922474</td>\n",
       "      <td>661.057129</td>\n",
       "      <td>...</td>\n",
       "      <td>558.850329</td>\n",
       "      <td>728.476967</td>\n",
       "      <td>834.436289</td>\n",
       "      <td>1020.627534</td>\n",
       "      <td>897.261583</td>\n",
       "      <td>909.385377</td>\n",
       "      <td>1045.867468</td>\n",
       "      <td>847.269162</td>\n",
       "      <td>910.129701</td>\n",
       "      <td>1228.204453</td>\n",
       "    </tr>\n",
       "    <tr>\n",
       "      <th>CD20_2</th>\n",
       "      <td>614.836850</td>\n",
       "      <td>899.720856</td>\n",
       "      <td>1010.589424</td>\n",
       "      <td>1184.453781</td>\n",
       "      <td>502.745755</td>\n",
       "      <td>596.947861</td>\n",
       "      <td>745.893569</td>\n",
       "      <td>239.716479</td>\n",
       "      <td>258.444428</td>\n",
       "      <td>735.366679</td>\n",
       "      <td>...</td>\n",
       "      <td>528.326680</td>\n",
       "      <td>780.792033</td>\n",
       "      <td>894.136520</td>\n",
       "      <td>1087.164485</td>\n",
       "      <td>956.533187</td>\n",
       "      <td>969.150047</td>\n",
       "      <td>1110.880797</td>\n",
       "      <td>889.148875</td>\n",
       "      <td>946.458366</td>\n",
       "      <td>1286.111312</td>\n",
       "    </tr>\n",
       "    <tr>\n",
       "      <th>CD20_3</th>\n",
       "      <td>564.692745</td>\n",
       "      <td>849.876111</td>\n",
       "      <td>962.636739</td>\n",
       "      <td>1145.805747</td>\n",
       "      <td>452.645380</td>\n",
       "      <td>546.804762</td>\n",
       "      <td>696.513600</td>\n",
       "      <td>236.097353</td>\n",
       "      <td>255.378059</td>\n",
       "      <td>687.066297</td>\n",
       "      <td>...</td>\n",
       "      <td>543.004578</td>\n",
       "      <td>744.422488</td>\n",
       "      <td>853.645814</td>\n",
       "      <td>1042.957811</td>\n",
       "      <td>916.309632</td>\n",
       "      <td>928.654307</td>\n",
       "      <td>1067.510804</td>\n",
       "      <td>858.937945</td>\n",
       "      <td>919.586559</td>\n",
       "      <td>1246.759772</td>\n",
       "    </tr>\n",
       "    <tr>\n",
       "      <th>CD20_4</th>\n",
       "      <td>171.022484</td>\n",
       "      <td>216.962906</td>\n",
       "      <td>416.731262</td>\n",
       "      <td>829.933795</td>\n",
       "      <td>275.240106</td>\n",
       "      <td>186.371646</td>\n",
       "      <td>200.064422</td>\n",
       "      <td>780.684407</td>\n",
       "      <td>789.779960</td>\n",
       "      <td>268.058650</td>\n",
       "      <td>...</td>\n",
       "      <td>1065.192602</td>\n",
       "      <td>623.304539</td>\n",
       "      <td>587.622090</td>\n",
       "      <td>609.563264</td>\n",
       "      <td>630.758737</td>\n",
       "      <td>631.812917</td>\n",
       "      <td>652.093736</td>\n",
       "      <td>796.418800</td>\n",
       "      <td>890.336323</td>\n",
       "      <td>894.646505</td>\n",
       "    </tr>\n",
       "    <tr>\n",
       "      <th>CD20_5</th>\n",
       "      <td>139.908259</td>\n",
       "      <td>242.746469</td>\n",
       "      <td>437.335672</td>\n",
       "      <td>838.478815</td>\n",
       "      <td>239.670110</td>\n",
       "      <td>153.897896</td>\n",
       "      <td>199.106127</td>\n",
       "      <td>745.567592</td>\n",
       "      <td>755.016294</td>\n",
       "      <td>263.747457</td>\n",
       "      <td>...</td>\n",
       "      <td>1033.327007</td>\n",
       "      <td>613.343761</td>\n",
       "      <td>587.110780</td>\n",
       "      <td>623.609052</td>\n",
       "      <td>633.061723</td>\n",
       "      <td>635.030169</td>\n",
       "      <td>665.432554</td>\n",
       "      <td>787.391621</td>\n",
       "      <td>881.129077</td>\n",
       "      <td>906.657708</td>\n",
       "    </tr>\n",
       "    <tr>\n",
       "      <th>...</th>\n",
       "      <td>...</td>\n",
       "      <td>...</td>\n",
       "      <td>...</td>\n",
       "      <td>...</td>\n",
       "      <td>...</td>\n",
       "      <td>...</td>\n",
       "      <td>...</td>\n",
       "      <td>...</td>\n",
       "      <td>...</td>\n",
       "      <td>...</td>\n",
       "      <td>...</td>\n",
       "      <td>...</td>\n",
       "      <td>...</td>\n",
       "      <td>...</td>\n",
       "      <td>...</td>\n",
       "      <td>...</td>\n",
       "      <td>...</td>\n",
       "      <td>...</td>\n",
       "      <td>...</td>\n",
       "      <td>...</td>\n",
       "      <td>...</td>\n",
       "    </tr>\n",
       "    <tr>\n",
       "      <th>CD20_239</th>\n",
       "      <td>813.506783</td>\n",
       "      <td>699.058015</td>\n",
       "      <td>520.417675</td>\n",
       "      <td>89.639661</td>\n",
       "      <td>847.358912</td>\n",
       "      <td>819.101178</td>\n",
       "      <td>679.776281</td>\n",
       "      <td>984.670853</td>\n",
       "      <td>975.046897</td>\n",
       "      <td>621.248047</td>\n",
       "      <td>...</td>\n",
       "      <td>1023.610334</td>\n",
       "      <td>385.764567</td>\n",
       "      <td>306.255649</td>\n",
       "      <td>314.342158</td>\n",
       "      <td>249.365400</td>\n",
       "      <td>244.725185</td>\n",
       "      <td>275.058467</td>\n",
       "      <td>316.063809</td>\n",
       "      <td>326.681130</td>\n",
       "      <td>167.474655</td>\n",
       "    </tr>\n",
       "    <tr>\n",
       "      <th>CD20_240</th>\n",
       "      <td>806.177943</td>\n",
       "      <td>709.944130</td>\n",
       "      <td>539.733087</td>\n",
       "      <td>135.833666</td>\n",
       "      <td>833.511385</td>\n",
       "      <td>810.713275</td>\n",
       "      <td>679.001956</td>\n",
       "      <td>947.314343</td>\n",
       "      <td>937.104178</td>\n",
       "      <td>617.721155</td>\n",
       "      <td>...</td>\n",
       "      <td>977.111133</td>\n",
       "      <td>356.547743</td>\n",
       "      <td>295.939845</td>\n",
       "      <td>340.948760</td>\n",
       "      <td>245.001029</td>\n",
       "      <td>243.421573</td>\n",
       "      <td>304.751236</td>\n",
       "      <td>271.014465</td>\n",
       "      <td>276.592901</td>\n",
       "      <td>218.176671</td>\n",
       "    </tr>\n",
       "    <tr>\n",
       "      <th>CD20_241</th>\n",
       "      <td>827.328355</td>\n",
       "      <td>700.047519</td>\n",
       "      <td>515.577827</td>\n",
       "      <td>65.998855</td>\n",
       "      <td>865.494255</td>\n",
       "      <td>833.633840</td>\n",
       "      <td>689.398964</td>\n",
       "      <td>1016.901307</td>\n",
       "      <td>1007.595857</td>\n",
       "      <td>633.015842</td>\n",
       "      <td>...</td>\n",
       "      <td>1060.208449</td>\n",
       "      <td>414.636082</td>\n",
       "      <td>324.862159</td>\n",
       "      <td>305.224724</td>\n",
       "      <td>265.185600</td>\n",
       "      <td>258.639704</td>\n",
       "      <td>263.772174</td>\n",
       "      <td>352.422036</td>\n",
       "      <td>364.147416</td>\n",
       "      <td>130.403834</td>\n",
       "    </tr>\n",
       "    <tr>\n",
       "      <th>CD20_242</th>\n",
       "      <td>808.089995</td>\n",
       "      <td>721.218346</td>\n",
       "      <td>555.272316</td>\n",
       "      <td>162.118179</td>\n",
       "      <td>831.863460</td>\n",
       "      <td>812.054826</td>\n",
       "      <td>684.563491</td>\n",
       "      <td>931.664556</td>\n",
       "      <td>921.082209</td>\n",
       "      <td>622.011005</td>\n",
       "      <td>...</td>\n",
       "      <td>955.138172</td>\n",
       "      <td>347.376234</td>\n",
       "      <td>298.401275</td>\n",
       "      <td>360.267641</td>\n",
       "      <td>251.290041</td>\n",
       "      <td>251.278753</td>\n",
       "      <td>325.442146</td>\n",
       "      <td>251.047716</td>\n",
       "      <td>251.709094</td>\n",
       "      <td>244.282047</td>\n",
       "    </tr>\n",
       "    <tr>\n",
       "      <th>CD20_243</th>\n",
       "      <td>877.414513</td>\n",
       "      <td>702.921285</td>\n",
       "      <td>502.383421</td>\n",
       "      <td>123.419935</td>\n",
       "      <td>931.711860</td>\n",
       "      <td>886.369565</td>\n",
       "      <td>726.218603</td>\n",
       "      <td>1137.995744</td>\n",
       "      <td>1130.083109</td>\n",
       "      <td>679.600918</td>\n",
       "      <td>...</td>\n",
       "      <td>1201.381675</td>\n",
       "      <td>529.391055</td>\n",
       "      <td>410.188524</td>\n",
       "      <td>293.535926</td>\n",
       "      <td>347.189746</td>\n",
       "      <td>335.576273</td>\n",
       "      <td>250.396082</td>\n",
       "      <td>494.500072</td>\n",
       "      <td>512.826248</td>\n",
       "      <td>19.332341</td>\n",
       "    </tr>\n",
       "  </tbody>\n",
       "</table>\n",
       "<p>243 rows × 24 columns</p>\n",
       "</div>"
      ],
      "text/plain": [
       "            CFSE_244    CFSE_245     CFSE_246     CFSE_247    CFSE_248  \\\n",
       "CD20_1    535.985894  821.854173   936.909549  1127.826137  424.119658   \n",
       "CD20_2    614.836850  899.720856  1010.589424  1184.453781  502.745755   \n",
       "CD20_3    564.692745  849.876111   962.636739  1145.805747  452.645380   \n",
       "CD20_4    171.022484  216.962906   416.731262   829.933795  275.240106   \n",
       "CD20_5    139.908259  242.746469   437.335672   838.478815  239.670110   \n",
       "...              ...         ...          ...          ...         ...   \n",
       "CD20_239  813.506783  699.058015   520.417675    89.639661  847.358912   \n",
       "CD20_240  806.177943  709.944130   539.733087   135.833666  833.511385   \n",
       "CD20_241  827.328355  700.047519   515.577827    65.998855  865.494255   \n",
       "CD20_242  808.089995  721.218346   555.272316   162.118179  831.863460   \n",
       "CD20_243  877.414513  702.921285   502.383421   123.419935  931.711860   \n",
       "\n",
       "            CFSE_249    CFSE_250     CFSE_251     CFSE_252    CFSE_253  ...  \\\n",
       "CD20_1    518.104478  669.211897   244.677044   263.922474  661.057129  ...   \n",
       "CD20_2    596.947861  745.893569   239.716479   258.444428  735.366679  ...   \n",
       "CD20_3    546.804762  696.513600   236.097353   255.378059  687.066297  ...   \n",
       "CD20_4    186.371646  200.064422   780.684407   789.779960  268.058650  ...   \n",
       "CD20_5    153.897896  199.106127   745.567592   755.016294  263.747457  ...   \n",
       "...              ...         ...          ...          ...         ...  ...   \n",
       "CD20_239  819.101178  679.776281   984.670853   975.046897  621.248047  ...   \n",
       "CD20_240  810.713275  679.001956   947.314343   937.104178  617.721155  ...   \n",
       "CD20_241  833.633840  689.398964  1016.901307  1007.595857  633.015842  ...   \n",
       "CD20_242  812.054826  684.563491   931.664556   921.082209  622.011005  ...   \n",
       "CD20_243  886.369565  726.218603  1137.995744  1130.083109  679.600918  ...   \n",
       "\n",
       "             CFSE_258    CFSE_259    CFSE_260     CFSE_261    CFSE_262  \\\n",
       "CD20_1     558.850329  728.476967  834.436289  1020.627534  897.261583   \n",
       "CD20_2     528.326680  780.792033  894.136520  1087.164485  956.533187   \n",
       "CD20_3     543.004578  744.422488  853.645814  1042.957811  916.309632   \n",
       "CD20_4    1065.192602  623.304539  587.622090   609.563264  630.758737   \n",
       "CD20_5    1033.327007  613.343761  587.110780   623.609052  633.061723   \n",
       "...               ...         ...         ...          ...         ...   \n",
       "CD20_239  1023.610334  385.764567  306.255649   314.342158  249.365400   \n",
       "CD20_240   977.111133  356.547743  295.939845   340.948760  245.001029   \n",
       "CD20_241  1060.208449  414.636082  324.862159   305.224724  265.185600   \n",
       "CD20_242   955.138172  347.376234  298.401275   360.267641  251.290041   \n",
       "CD20_243  1201.381675  529.391055  410.188524   293.535926  347.189746   \n",
       "\n",
       "            CFSE_263     CFSE_264    CFSE_265    CFSE_266     CFSE_267  \n",
       "CD20_1    909.385377  1045.867468  847.269162  910.129701  1228.204453  \n",
       "CD20_2    969.150047  1110.880797  889.148875  946.458366  1286.111312  \n",
       "CD20_3    928.654307  1067.510804  858.937945  919.586559  1246.759772  \n",
       "CD20_4    631.812917   652.093736  796.418800  890.336323   894.646505  \n",
       "CD20_5    635.030169   665.432554  787.391621  881.129077   906.657708  \n",
       "...              ...          ...         ...         ...          ...  \n",
       "CD20_239  244.725185   275.058467  316.063809  326.681130   167.474655  \n",
       "CD20_240  243.421573   304.751236  271.014465  276.592901   218.176671  \n",
       "CD20_241  258.639704   263.772174  352.422036  364.147416   130.403834  \n",
       "CD20_242  251.278753   325.442146  251.047716  251.709094   244.282047  \n",
       "CD20_243  335.576273   250.396082  494.500072  512.826248    19.332341  \n",
       "\n",
       "[243 rows x 24 columns]"
      ]
     },
     "execution_count": 80,
     "metadata": {},
     "output_type": "execute_result"
    }
   ],
   "source": [
    "cd20"
   ]
  },
  {
   "cell_type": "code",
   "execution_count": 78,
   "id": "b77b2f5b",
   "metadata": {},
   "outputs": [],
   "source": [
    "dff1['try'] = df1.apply(lambda row: calculate_euclidean(df1.loc[[row.name], ['X', 'Y']], df1[['X', 'Y']]),axis=1)\n"
   ]
  },
  {
   "cell_type": "code",
   "execution_count": 60,
   "id": "568a60be",
   "metadata": {},
   "outputs": [],
   "source": [
    "#dff1=dff1.drop('try',axis=1)"
   ]
  },
  {
   "cell_type": "code",
   "execution_count": 81,
   "id": "23651e95",
   "metadata": {},
   "outputs": [],
   "source": [
    "# Save the DataFrame to a CSV file\n",
    "dff1.to_csv('case2 cell class and location ID90.csv',index=False)\n",
    "cd20.to_csv('distances_CD20_CFSE_case2_ID90.csv')\n",
    "cfse.to_csv('distances_CFSE_other_case2_ID90.csv')\n"
   ]
  }
 ],
 "metadata": {
  "kernelspec": {
   "display_name": "Python 3 (ipykernel)",
   "language": "python",
   "name": "python3"
  },
  "language_info": {
   "codemirror_mode": {
    "name": "ipython",
    "version": 3
   },
   "file_extension": ".py",
   "mimetype": "text/x-python",
   "name": "python",
   "nbconvert_exporter": "python",
   "pygments_lexer": "ipython3",
   "version": "3.9.7"
  }
 },
 "nbformat": 4,
 "nbformat_minor": 5
}
